# Supplementary material for: Rapid phenotypic evolution with shallow genomic differentiation during early stages of high elevation adaptation in Eurasian Tree Sparrows
Source: Natl Sci Rev. 2019 Sep 12;7(1):113–27. doi: 10.1093/nsr/nwz138 (PMC8289047; doi:10.1093/nsr/nwz138)
Supplement: nwz138_Supplemental_Files [file nwz138_supplemental_files.zip]

Archive with 3 entries (3 files):
- NSR_MS-2019-077.R1-Table_S24.xlsx
- NSR_MS-2019-077.R1-Table_S25.xlsx
- NSR_MS-2019-077.R1_tree_sparrow_Supplement.docx
