# Supplementary material for: Rapid phenotypic evolution with shallow genomic differentiation during early stages of high elevation adaptation in Eurasian Tree Sparrows
Source: Natl Sci Rev. 2019 Sep 12;7(1):113–27. doi: 10.1093/nsr/nwz138 (PMC8289047; doi:10.1093/nsr/nwz138)
Supplement: nwz138_Supplemental_Files [file nwz138_supplemental_files.zip › NSR_MS-2019-077.R1-Table_S24.xlsx]

## Sheet: genes cardiac_muscle
Supplementary Table S 24 Description for differential expressed genes in the cardiac muscle between highland and lowland tree sparrows.
Metabolic activity
Up-regulated: 12
Down-regulated:1
Gene ID	Gene IDs	sampleA	sampleB	logFC	PValue	FDR	Annotation
PMO002452	PTGDS	Low	High	-2.37707	9.48e-06	0.00123125	Lipid metabolism
PMO009371	ENPP2	Low	High	-2.3047	2.63e-05	0.00252449	Lipid metabolism
PMO003799	LPL	Low	High	-3.2273	6.76e-05	0.00503531	Lipid metabolism
PMO011738	GPD1L	Low	High	-3.4938	0.000143803	0.00801859	Lipid metabolism
PMO001641	ST6GALNAC4	Low	High	1.81401	8.85e-06	0.00118357	Lipid metabolism
PMO002422	CERCAM	Low	High	-2.14071	1.72e-05	0.00193532	Amino acid metabolism
PMO000924	GFPT2	Low	High	-1.67697	9.86e-05	0.00612825	Carbohydrate metabolism
PMO002937	UGDH	Low	High	-2.029	1.11e-05	0.00139168	Carbohydrate metabolism
PMO006099	LDHC	Low	High	-1.78043	6.33e-05	0.00487548	Carbohydrate metabolism
PMO007762	DPT	Low	High	-2.35208	2.11e-07	5.93e-05	Endocrine resistance
PMO013679	RBP7	Low	High	-5.06335	0.000128543	0.00744155	Metabolism of cofactors and vitamins
PMO001608	ENTPD2	Low	High	-2.26223	3.13e-07	7.9e-05	Nucleotide metabolism
PMO016514	ATP6V1A	Low	High	-2.92605	7.45e-09	4.83e-06	Energy metabolism
Catalytic activity
Up-regulated: 8
Down-regulated: 4
PMO010720	MAMDC2	Low	High	-2.54508	6.37e-06	0.000919336	Hydrolases
PMO004583	MFAP5	Low	High	-2.62367	5.81e-06	0.000866197	Hydrolases
PMO001160	HTRA1	Low	High	-1.97603	1.82e-05	0.00197469	Hydrolases
PMO007910	ARSJ	Low	High	-2.33402	2.89e-05	0.00265271	Hydrolases
PMO000851	FSD2	Low	High	1.78003	2.73e-05	0.00255875	Transferases
PMO000527	SH3BP5	Low	High	-1.62401	0.000120439	0.00710827	Transferases
PMO014158	TRIM63	Low	High	2.68051	8.16e-09	4.95e-06	Transferases
PMO010121	PQLC2	Low	High	2.62928	3.15e-11	7.17e-08	Oxidoreductases
PMO015510	HR	Low	High	-2.34539	0.000102691	0.00626418	Oxidoreductases
PMO008694	SOD3	Low	High	-2.24862	0.000139825	0.00784487	Oxidoreductases
PMO010944	ISLR2	Low	High	-3.08576	1.56e-09	1.42e-06	Oxidoreductases
PMO009256	MINA	Low	High	2.22972	1.34e-06	0.000270769	Oxidoreductases
Muscle morphogenesis
Up-regulated:19
Down-regulated:2
PMO010566	LMOD1	Low	High	-2.77718	0.000175702	0.00917791	Cytoskeleton proteins
PMO007311	TAGLN	Low	High	-2.1916	2.06e-05	0.00211102	Actin-binding proteins
PMO011063	FLNA	Low	High	-1.83156	2.58e-06	0.000450344	Cytoskeleton proteins
PMO002764	KRT17	Low	High	-3.41068	1.98e-06	0.000374972	Cytoskeleton proteins
PMO015491	NEFL	Low	High	-2.82359	5.78e-11	1.05e-07	Cytoskeleton proteins
PMO010452	DNAH9	Low	High	2.32737	3.45e-05	0.00300557	Cytoskeleton proteins
PMO014146	SYNC	Low	High	-3.17204	0.000127222	0.00741229	Cytoskeleton proteins
PMO010645	TUBB2B	Low	High	-1.69732	0.000177408	0.0092017	Cytoskeleton proteins
PMO015162	MSTN	Low	High	-2.6497	8.4e-08	2.91e-05	TGF-beta family
PMO000172	MYH11	Low	High	-2.75919	9.38e-06	0.00123125	Tight junction
PMO010589	MYH6	Low	High	-5.61192	1.76e-05	0.0019519	Cardiac muscle contraction
PMO003037	IGFBP4	Low	High	-2.21824	4.35e-05	0.00359088	Cell growth and death
PMO008262	CTSL	Low	High	2.78149	1.33e-09	1.4e-06	Cell growth and death
PMO006322	TGFBI	Low	High	-2.25459	4.28e-05	0.00357141	Integrin Family
PMO016192	NID2	Low	High	-2.50337	1.3e-10	1.97e-07	Integrin Family
PMO000740	FBN1	Low	High	-3.42009	9.03e-08	2.93e-05	Integrin Family
PMO014429	FKBP9	Low	High	-2.36049	1.78e-07	5.39e-05	Isomerases
PMO005110	CDH11	Low	High	-2.34318	2.88e-06	0.000485354	Cadherin Family
PMO007360	FEZ1	Low	High	-2.063	0.000124838	0.00732036	Cadherin Family
PMO016484	PCDH18	Low	High	-2.21284	1.82e-05	0.00197469	Cadherin Family
PMO009048	SERPINE2	Low	High	-1.85467	1.52e-06	0.000300454	Coagulation and fibrinolysis
Immune and diseases
Up-regulated:9
Down-regulated:1
PMO013627	MXRA8	Low	High	-2.38944	2.71e-06	0.000464064	cancer
PMO015912	CEBPA	Low	High	-2.61678	9.81e-05	0.00612825	Cancers
PMO010071	IFFO2	Low	High	2.23287	8.64e-08	2.91e-05	Cancers
PMO014757	GPC1	Low	High	-2.54444	0.000152695	0.00841118	Cancers
PMO016047	A2M	Low	High	-2.57916	7.27e-06	0.00101378	Immune system
PMO001772	SERPIND1	Low	High	-2.17951	1.16e-05	0.00140709	Immune system
PMO004575	A2M	Low	High	-2.16014	1.12e-05	0.00139168	Immune system
PMO015310	S100A4	Low	High	-2.60553	0.000182804	0.00928215	Immune system
PMO009323	FGL1	Low	High	-1.79292	7.21e-05	0.00517861	Immune system
PMO014671	CD34	Low	High	-2.29551	1.59e-05	0.00183103	Immune system
Genetic Information Processing
Down-regulated: 5
PMO008577	CDC34	Low	High	1.71286	2.44e-05	0.00243349	Genetic Information Processing
PMO015368	RHOBTB2	Low	High	1.7133	3.18e-06	0.000516649	Genetic Information Processing
PMO009540	FAM134B	Low	High	2.87277	3e-06	0.000496211	Genetic Information Processing
PMO012321	TMEM120B	Low	High	2.03249	2.08e-07	5.93e-05	Genetic Information Processing
PMO002576	CEP85	Low	High	2.52193	8.29e-08	2.91e-05	Chromosome
Environmental Information Processing
Up-regulated: 10
Down-regulated: 1
PMO000156	RASD2	Low	High	-2.34595	0.000133462	0.00762915	Environmental Information Processing
PMO004262	BPI	Low	High	-2.56223	1.76e-07	5.39e-05	Environmental Information Processing
PMO009892	BNIP3	Low	High	2.28607	4.63e-08	2e-05	Environmental Information Processing
PMO016275	LAMB1	Low	High	-1.89124	2.15e-07	5.93e-05	Environmental Information Processing
PMO003775	COL1A1	Low	High	-2.62757	6.6e-09	4.62e-06	Environmental Information Processing
PMO000975	C1QTNF2	Low	High	-2.11315	1.2e-05	0.0014256	Environmental Information Processing
PMO012254	SERPINF1	Low	High	-4.72917	1.14e-18	1.04e-14	Environmental Information Processing
PMO009128	LTBP1	Low	High	-2.65462	2.37e-05	0.00239268	Environmental Information Processing
PMO010500	COL6A1	Low	High	-3.55782	1.13e-08	5.72e-06	Environmental Information Processing
PMO003641	FN1	Low	High	-3.6647	7.36e-06	0.00101378	Environmental Information Processing
PMO014372	THBS3	Low	High	-2.25968	8.24e-06	0.00111748	Environmental Information Processing
Cellular processes
Up-regulated: 10
Down-regulated: 2
PMO005121	SCARA5	Low	High	-2.42728	2.1e-08	1e-05	Cellular Processes
PMO012549	CTNS	Low	High	2.61052	9.59e-09	5.45e-06	Cellular Processes
PMO013501	DCN	Low	High	-3.10169	1.56e-10	2.03e-07	Signal transduction
PMO011538	MYLK	Low	High	-2.6801	1.72e-06	0.00033294	Signal transduction
PMO000512	COL1A2	Low	High	-3.69585	8.04e-17	3.65e-13	Signal transduction
PMO000626	WNT5A	Low	High	-2.09334	2.07e-05	0.00211102	Signal transduction
PMO014201	TMEM14C	Low	High	-1.77757	6.24e-05	0.00485026	Transmembrane protein
PMO006339	GM2A	Low	High	-1.75096	8.7e-05	0.00577064	Transport and catabolism
PMO016148	MRC2	Low	High	-3.08668	1.1e-08	5.72e-06	Transport and catabolism
PMO000614	TWF2	Low	High	2.20871	1.29e-06	0.000267349	twinfilin actin binding protein 2
PMO011600	GPR1	Low	High	-2.44123	2.12e-06	0.000393935	G protein-coupled receptor
PMO014138	BAI2	Low	High	-2.4569	4.94e-08	2.04e-05	G protein-coupled receptors
Others
Up-regulated: 22
Down-regulated: 1
PMO007549	KCNJ5	Low	High	-2.5121	0.000134626	0.00764762	Circadian entrainment
PMO002081	DACT1	Low	High	-2.73439	2.02e-05	0.00211102	dapper homolog 1
PMO009044	PCOLCE2	Low	High	-2.23861	0.000108653	0.00654008	Digestive system
PMO014956	MAFB	Low	High	-2.4238	0.000197207	0.00974139	Eukaryotic Type
PMO006674	JDP2	Low	High	-3.21568	2.62e-05	0.00252449	Eukaryotic Type
PMO015448	CSRP1	Low	High	-2.15112	9.31e-05	0.00603999	Eukaryotic Type
PMO016617	FBLN2	Low	High	-2.35292	1.17e-06	0.000253089	Exosomal proteins
PMO001075	CRTAC1	Low	High	-2.48451	5.05e-06	0.000777838	hemicentin
PMO014434	CLEC3B	Low	High	-1.98593	0.000178182	0.0092017	Lectins
PMO012398	MMD	Low	High	-2.6907	7.35e-05	0.00517861	macrophage differentiation protein
PMO004197	MPEG1	Low	High	-2.18215	7.08e-06	0.00100545	Macrophage-expressed gene 1 protein
PMO007161	MMP2	Low	High	-3.02107	2.99e-08	1.36e-05	matrix metalloproteinase-2
PMO009718	SERPINH1	Low	High	-2.36271	7.21e-05	0.00517861	Membrane trafficking
PMO014620	AEBP1	Low	High	-2.00639	4.18e-05	0.00351546	Metallo Peptidases
PMO005017	AQP3	Low	High	-2.53568	3.47e-05	0.00300557	Organismal Systems
PMO014124	RHAG	Low	High	-2.0072	3.66e-05	0.00314155	Other Transporters
PMO010104	PRELP	Low	High	-2.76707	6.69e-07	0.000155829	Proteoglycans
PMO000680	ECM2	Low	High	-2.15199	8.31e-05	0.00563767	Proteoglycans
PMO002508	GEM, KIR	Low	High	-2.69919	7.69e-05	0.0053744	Ras Family
PMO005211	RFESD	Low	High	-2.35545	9.5e-05	0.00603999	Rieske domain-containing protein
PMO012320	STYXL1	Low	High	3.35215	2.21e-15	6.7e-12	serine/threonine/tyrosine-interacting-like protein 1
PMO004051	OSR1	Low	High	-3.7322	5.38e-06	0.000815624	Zinc finger
PMO015717	OLFML3	Low	High	-2.98716	4.6e-09	3.48e-06	Calcium ion-dependent exocytosis
Non-annotated genes
Up-regulated: 21
Down-regulated: 6
PMO008786	PMO008786	Low	High	-2.43219	4.68e-07	0.000114867
PMO009194	PMO009194	Low	High	-2.32965	0.000115527	0.00686292
PMO004521	PMO004521	Low	High	-1.66037	0.000184343	0.0093083
PMO015606	PMO015606	Low	High	-2.41813	0.00020411	0.0099206
PMO009391	PMO009391	Low	High	1.95687	1.22e-05	0.0014256
PMO004047	PMO004047	Low	High	-1.77963	0.000129795	0.0074665
PMO010710	PMO010710	Low	High	-2.03484	3.06e-07	7.9e-05
PMO016374	PMO016374	Low	High	-2.79823	5.2e-07	0.000124371
PMO007684	PMO007684	Low	High	-2.36064	5.39e-05	0.00433175
PMO005272	PMO005272	Low	High	-2.26251	2.64e-05	0.00252449
PMO016975	PMO016975	Low	High	-2.55596	2.55e-07	6.82e-05
PMO010943	PMO010943	Low	High	-1.815	8.91e-07	0.00019755
PMO009678	PMO009678	Low	High	-2.60537	5.99e-06	0.00087792
PMO004670	PMO004670	Low	High	-2.51077	8.32e-07	0.000189107
PMO016794	PMO016794	Low	High	2.34444	5.36e-08	2.12e-05
PMO005689	PMO005689	Low	High	-2.08166	7.81e-08	2.91e-05
PMO011242	PMO011242	Low	High	-2.67791	1.29e-06	0.000267349
PMO011202	PMO011202	Low	High	-4.11466	8.39e-05	0.00565108
PMO016760	PMO016760	Low	High	3.79354	2.18e-06	0.000397007
PMO001815	PMO001815	Low	High	-2.3166	2.49e-06	0.000443853
PMO007177	PMO007177	Low	High	3.44204	3.3e-09	2.73e-06
PMO012628	PMO012628	Low	High	2.28875	2.59e-05	0.00252449
PMO009010	PMO009010	Low	High	-2.49752	1.38e-09	1.4e-06
PMO000856	PMO000856	Low	High	-2.11139	0.000203106	0.0099206
PMO006134	PMO006134	Low	High	2.29365	0.00010751	0.00651437
PMO006187	PMO006187	Low	High	-4.67196	0.000174966	0.00917791
PMO005823	PMO005823	Low	High	-2.29416	4.13e-06	0.000657961
