# Supplementary material for: Rapid phenotypic evolution with shallow genomic differentiation during early stages of high elevation adaptation in Eurasian Tree Sparrows
Source: Natl Sci Rev. 2019 Sep 12;7(1):113–27. doi: 10.1093/nsr/nwz138 (PMC8289047; doi:10.1093/nsr/nwz138)
Supplement: nwz138_Supplemental_Files [file nwz138_supplemental_files.zip › NSR_MS-2019-077.R1-Table_S25.xlsx]

## Sheet: Muscle_HvsL.overlap_0.01
Supplementary Table S25 Description for differential expressed genes in the flight muscle between highland and lowland tree sparrows.
Metabolic activity
Up-regulated: 19
Down-regulated: 9
Gene ID	Gene IDs	sampleA	sampleB	logFC	PValue	FDR	Annotation
PMO012765	ACOT11	Low	High	-3.01908	2.81e-09	1.38e-06	Lipid metabolism
PMO004187	ACSBG2	Low	High	-2.58294	5.71e-05	0.0022435	Lipid metabolism
PMO014861	CERS2	Low	High	-1.69074	2.87e-05	0.00132472	Lipid metabolism
PMO011493	IDH1	Low	High	1.99451	2.14e-05	0.00107564	Lipid metabolism
PMO003738	LPIN1	Low	High	2.08845	1.41e-06	0.000140442	Lipid metabolism
PMO004300	NPC1L1	Low	High	-1.83742	6.02e-05	0.00229378	Lipid metabolism
PMO007160	PLA2G15	Low	High	2.4322	7.48e-09	2.3e-06	Lipid metabolism
PMO002225	PLB1	Low	High	-2.4769	2.29e-05	0.00112123	Lipid metabolism
PMO003922	ODC1	Low	High	2.30615	1.19e-08	3.14e-06	Amino acid metabolism
PMO006514	CRYBA1	Low	High	-1.75137	0.000520837	0.00993253	Amino acid metabolism
PMO011338	AMY2A	Low	High	-2.02286	5.21e-06	0.000381101	Carbohydrate metabolism
PMO009137	GALM	Low	High	-2.37307	4.16e-08	8.3e-06	Carbohydrate metabolism
PMO009972	PIK3C2B	Low	High	-2.38545	4.8e-06	0.000361522	Carbohydrate metabolism
PMO011550	PLCD4	Low	High	-2.67715	1.81e-07	2.62e-05	Carbohydrate metabolism
PMO003931	MYOM2	Low	High	-1.84292	0.000197593	0.00536188	Cardiovascular diseases
PMO011746	AMPD3	Low	High	2.72044	1.56e-07	2.36e-05	Nucleotide metabolism
PMO001608	ENTPD2	Low	High	-2.30689	1.48e-05	0.000809021	Nucleotide metabolism
PMO006795	NT5C2	Low	High	2.5052	1.69e-06	0.000157158	Nucleotide metabolism
PMO010931	PDE1B	Low	High	-3.76413	2.75e-09	1.38e-06	Nucleotide metabolism
PMO015015	PDE4D	Low	High	-1.97587	1.82e-06	0.000166285	Nucleotide metabolism
PMO015970	UPP2	Low	High	-2.01349	5.85e-05	0.00227993	Nucleotide metabolism
PMO008607	UPRT	Low	High	2.3763	5.82e-08	1.07e-05	Nucleotide metabolism
PMO015610	NUDT17	Low	High	-2.07361	2.55e-05	0.00121648	Nucleotide metabolism
PMO000006	HS3ST2	Low	High	-3.02271	6.84e-08	1.2e-05	Glycan biosynthesis and metabolism
PMO004681	NT5DC1	Low	High	-2.31166	1.59e-06	0.000150031	Glycan biosynthesis and metabolism
PMO009811	NAMPT	Low	High	1.90691	9.96e-05	0.0032678	Metabolism of cofactors and vitamins
PMO006035	VNN1	Low	High	2.50185	1.7e-06	0.000157158	Metabolism of cofactors and vitamins
Catalytic activity
Up-regulated: 8
Down-regulated: 6
PMO016094	BPHL	Low	High	-1.62602	1.07e-05	0.000624014	Hydrolases
PMO014607	DUSP26	Low	High	-1.7383	7.51e-05	0.00258968	Hydrolases
PMO015397	OTULIN	Low	High	2.39805	1.41e-09	9.44e-07	Hydrolases
PMO000064	FTSJ2	Low	High	-1.88225	2.15e-05	0.00107564	Transferases
PMO013971	PIM3	Low	High	2.4167	3.22e-06	0.000267353	Transferases
PMO003734	RNF144A	Low	High	2.44986	5.07e-09	1.97e-06	Transferases
PMO009809	SRPK2	Low	High	-2.24817	5.32e-06	0.00038474	Transferases
PMO000668	PDZRN3	Low	High	-2.29917	0.000122894	0.00382736	Transferases
PMO000600	APEH	Low	High	-2.20249	7.85e-07	8.92e-05	Enzymes
PMO000690	WDR6	Low	High	-1.75643	1.14e-06	0.00012363	Enzymes
PMO013752	ASPH	Low	High	-2.28666	7.7e-06	0.000490047	Oxidoreductases
PMO010121	PQLC2	Low	High	1.85061	9.59e-05	0.00317649	Oxidoreductases
PMO010672	IKZF5	Low	High	1.81656	4.47e-06	0.000340066	Phosphoprotein phosphatases
PMO009121	VPS54	Low	High	2.54725	1.67e-08	4.25e-06	Phosphoprotein phosphatases
Muscle morphogenesis
Up-regulated: 10
Down-regulated: 12
PMO002849	DIAPH3	Low	High	2.07674	1.16e-07	1.85e-05	Cytoskeleton proteins
PMO014055	GSN	Low	High	-2.14517	8.2e-08	1.38e-05	Cytoskeleton proteins
PMO006424	MYOT	Low	High	-2.20872	1.02e-05	0.000612878	Cytoskeleton proteins
PMO002745	MYO10	Low	High	-1.60321	8.61e-06	0.000534037	Cytoskeleton proteins
PMO013979	LMOD2	Low	High	2.6011	1.3e-06	0.000133418	Cytoskeleton proteins
PMO000707	LMOD3	Low	High	-3.01152	2.53e-08	5.65e-06	Cytoskeleton proteins
PMO004834	MYH1	Low	High	-2.0603	1.14e-08	3.11e-06	Cytoskeleton proteins
PMO002512	MYL12B	Low	High	1.65983	2.57e-05	0.00121785	Cytoskeleton proteins
PMO016102	MYLK4	Low	High	-2.75544	1.1e-08	3.11e-06	Cytoskeleton proteins
PMO006362	PDLIM7	Low	High	-1.72003	2.01e-06	0.000178982	Dilated cardiomyopathy
PMO009388	RMND5A	Low	High	1.92445	2.82e-07	3.71e-05	Cytoskeleton proteins
PMO007311	TAGLN	Low	High	-1.73765	3.36e-05	0.00150652	Actin-binding proteins
PMO008735	CHMP1B	Low	High	1.72323	1.18e-07	1.86e-05	Cell growth and death
PMO015712	DYRK3	Low	High	2.04747	2.07e-05	0.00105459	Cell growth and death
PMO010976	FTH1	Low	High	3.28958	1.34e-06	0.000134987	Cell growth and death
PMO005229	HIST2H2AB	Low	High	-1.68172	0.000221488	0.00573627	Cell growth and death
PMO006492	HIST2H2AB	Low	High	-1.68172	0.000221493	0.00573627	Cell growth and death
PMO003578	MAP1LC3B	Low	High	1.6652	6.13e-05	0.00231571	Cell growth and death
PMO012490	TEX2	Low	High	1.77548	3.9e-07	4.88e-05	Cell growth and death
PMO006466	MUSTN1	Low	High	3.97236	0.000354504	0.00783412	skeletal embryonic nuclear protein
PMO016192	NID2	Low	High	-1.80705	1.56e-05	0.000839168	Integrin Family
PMO010854	MYH1	Low	High	-1.89969	3.92e-06	0.000304583	Cytoskeleton proteins
Genetic information process
Up-regulated:6
Down-regulated:10
PMO010556	RAD23B	Low	High	2.53971	5.47e-09	2.02e-06	Genetic Information Processing
PMO013616	UBE4B	Low	High	1.69928	5.04e-06	0.000371981	Genetic Information Processing
PMO013481	BTG1	Low	High	1.7476	5.5e-07	6.44e-05	Genetic Information Processing
PMO013426	CNOT7	Low	High	1.70765	3.66e-05	0.00161645	Genetic Information Processing
PMO000383	GSPT1	Low	High	1.85603	4.72e-08	8.99e-06	Genetic Information Processing
PMO008328	PSME4	Low	High	1.67611	7.43e-06	0.000476896	Genetic Information Processing
PMO012029	RNF157	Low	High	-1.60623	0.000535215	0.0100418	Genetic Information Processing
PMO001024	SPARC	Low	High	-2.11958	1.57e-07	2.36e-05	Genetic Information Processing
PMO014616	ZMIZ2	Low	High	-2.04245	3.1e-06	0.000260044	Genetic Information Processing
PMO012687	BBS2	Low	High	1.82218	4.37e-05	0.00180198	Centrosome formation and ciliogenesis proteins
PMO009385	SMYD1	Low	High	-1.55854	1.38e-05	0.000758135	Chromosome
PMO012056	SUZ12	Low	High	2.157	0.000399848	0.00840821	Chromosome
PMO007282	TPX2	Low	High	2.26977	2.29e-05	0.00112123	Chromosome
PMO002343	ZBTB33	Low	High	2.16636	2.39e-07	3.26e-05	Chromosome
PMO012748	RAD54L	Low	High	-1.88058	0.000113253	0.00358764	DNA repair and recombination proteins
PMO013665	HES1	Low	High	-2.94123	5.62e-06	0.00039509	Replication and repair
Immune
Up-regulated:3
Down-regulated:1
PMO007289	DOK6	Low	High	-2.70226	2.76e-07	3.7e-05	Human Diseases
PMO007518	HSPB2	Low	High	-1.69676	8.68e-05	0.00295217	Human Diseases
PMO000932	CD74	Low	High	-1.79642	4.51e-05	0.00183802	Immune system
PMO011500	ALS2	Low	High	2.22297	3.6e-08	7.76e-06	Neurodegenerative diseases
Cellular processes
Up-regulated:16
Down-regulated: 10
PMO007369	GRAMD1B	Low	High	-2.11573	6.52e-06	0.000433421	Membrane trafficking
PMO011465	OSBPL11	Low	High	1.95717	2.16e-05	0.00107564	Membrane trafficking
PMO007772	CASQ2	Low	High	-1.7504	5.44e-06	0.000389748	Signal transduction
PMO000512	COL1A2	Low	High	-4.23928	4e-14	2.95e-10	Signal transduction
PMO010500	COL6A1	Low	High	-1.89121	0.000324349	0.00750477	Signal transduction
PMO015020	CRLF1	Low	High	-1.84159	7.47e-05	0.00258968	Signal transduction
PMO001003	CSNK1A1	Low	High	2.33859	2.13e-10	1.72e-07	Signal transduction
PMO013501	DCN	Low	High	-2.00255	4.25e-05	0.00178734	Signal transduction
PMO012877	FIGF	Low	High	3.28076	7.84e-11	7.77e-08	Signal transduction
PMO011951	GRIN2C	Low	High	-2.34054	7.13e-09	2.29e-06	Signal transduction
PMO009034	IRS1	Low	High	1.96611	4.74e-07	5.74e-05	Signal transduction
PMO000797	KBTBD13	Low	High	-3.2394	6.24e-12	1.15e-08	Signal transduction
PMO010638	MEF2C	Low	High	-2.08782	3.3e-05	0.00150281	Signal transduction
PMO011652	MRAS	Low	High	1.76891	0.000118223	0.00369748	Signal transduction
PMO004231	NR4A1	Low	High	-2.71657	2.2e-07	3.12e-05	Signal transduction
PMO004529	PRR5L	Low	High	1.7682	7.3e-05	0.00257683	Signal transduction
PMO014881	RAP1GAP	Low	High	-2.01066	6.16e-05	0.00231571	Signal transduction
PMO012254	SERPINF1	Low	High	-2.53552	9.74e-09	2.88e-06	Signal transduction
PMO007106	PARD6B	Low	High	-1.78811	0.000344746	0.00775784	Signal transduction
PMO004612	STAM2	Low	High	2.0931	6.74e-08	1.2e-05	Signal transduction
PMO007775	POPDC2	Low	High	-2.22929	1.07e-05	0.000624014	Cellular Processes
PMO006336	SYNPO	Low	High	-2.567	6.59e-09	2.29e-06	Cellular Processes
PMO009712	P2RY2	Low	High	-1.95988	0.000457271	0.00929785	Signaling molecules and interaction
PMO004020	TSPO	Low	High	2.52542	0.000106248	0.00345471	Signaling molecules and interaction
PMO011658	DIRC2	Low	High	1.64738	3.39e-05	0.00150652	Solute Carrier Family
PMO012580	SLC43A2	Low	High	2.43495	3.98e-08	8.16e-06	Organic acid transporters
Others
Up-regulated:34
Down-regulated:30
PMO002722	ESRRG	Low	High	-2.36279	2.31e-08	5.32e-06	Mitochondrial biogenesis
PMO000138	SEC14L1	Low	High	-2.28044	2.93e-05	0.00134478	Mitochondrial biogenesis
PMO006689	ZNF106	Low	High	-1.70538	0.000247412	0.00621139	Mitochondrial biogenesis
PMO009324	SLC25A15	Low	High	-1.60992	0.000111792	0.00357202	Mitochondrial carrier
PMO015979	ATP5S	Low	High	-1.58388	9.26e-05	0.00310919	mitochondrial F0 complex
PMO015448	CSRP1	Low	High	-1.85192	3.64e-06	0.000288914	Transcription factors
PMO008764	HSF2	Low	High	2.05124	0.000100945	0.00329679	Transcription factors
PMO008514	PHF13	Low	High	-1.65641	0.000342885	0.00774349	Translation factors
PMO006650	ATG13	Low	High	2.25703	7.94e-08	1.36e-05	Transport and catabolism
PMO007804	C1R	Low	High	-1.94808	0.000112722	0.00358621	Transport and catabolism
PMO000509	CROT	Low	High	1.87089	0.000366298	0.00792859	Transport and catabolism
PMO006030	IGF2R	Low	High	1.93985	9.48e-07	0.0001044	Transport and catabolism
PMO002303	LGMN	Low	High	3.29933	4.6e-11	5.66e-08	Transport and catabolism
PMO015535	PSAP	Low	High	2.01291	5.66e-05	0.0022323	Transport and catabolism
PMO000270	WIPI2	Low	High	1.63284	1.33e-05	0.0007509	Transport and catabolism
PMO004117	PLEKHM1	Low	High	2.3181	4.25e-06	0.000326435	Transport and catabolism
PMO012003	SLC25A10	Low	High	-2.20766	6.78e-07	7.82e-05	Transporter
PMO013505	BEST3	Low	High	-2.30683	1.35e-05	0.0007509	Transporters
PMO008612	ASB12	Low	High	-2.54723	8.43e-11	7.77e-08	Ubiquitin ligases
PMO003223	FBXO31	Low	High	1.96639	0.000162604	0.00474381	Ubiquitin ligases
PMO011425	KLHL41	Low	High	3.27164	0.00013834	0.00421938	Ubiquitin ligases
PMO015478	KLHL8	Low	High	1.68857	9.44e-05	0.00315178	Ubiquitin ligases
PMO010323	ASB18	Low	High	-2.25244	0.000388129	0.00820855	Ubiquitin system
PMO002025	FBXO40	Low	High	-3.58085	9.59e-13	2.36e-09	Ubiquitin system
PMO016387	KLHL33	Low	High	-2.21603	3.54e-07	4.5e-05	Ubiquitin system
PMO001123	BAG3	Low	High	2.75358	0.000171723	0.00493186	Chaperones and folding catalysts
PMO015281	FKBP1B	Low	High	-2.07056	0.000258401	0.00634288	Chaperones and folding catalysts
PMO009718	SERPINH1	Low	High	-1.88656	5.9e-06	0.000406653	Chaperones and folding catalysts
PMO011745	CTR9	Low	High	1.90041	2.63e-06	0.000225747	Eukaryotic type
PMO010493	ZFAND5	Low	High	2.25017	0.000219816	0.00573627	Eukaryotic Type
PMO001434	CC2D1B	Low	High	1.73224	1.57e-05	0.000839168	Exosomal proteins
PMO002348	PGRMC2	Low	High	2.24426	3.31e-07	4.29e-05	Exosomal proteins
PMO009439	S100A1	Low	High	-1.72714	3.78e-06	0.000296738	Exosomal proteins
PMO000348	GPR146	Low	High	2.27509	2.78e-06	0.000235502	G protein-coupled receptors
PMO015276	RHOA	Low	High	1.74889	5.9e-05	0.00227993	GTP-binding proteins
PMO004696	RRAD	Low	High	4.46207	0.000279096	0.00673205	GTP-binding proteins
PMO006206	RASL12	Low	High	-2.29871	1.22e-06	0.000128426	GTP-binding proteins
PMO015031	ANO8,	Low	High	-1.66985	4.32e-05	0.00179984	Ion channel
PMO008554	KCNN2	Low	High	-2.691	1.78e-07	2.62e-05	Ion channels
PMO004267	JPH2	Low	High	-2.09074	4.24e-05	0.00178734	Core neuroacanthocytosis syndromes
PMO004609	NR4A2	Low	High	-3.72402	9.27e-08	1.52e-05	Endocrine system
PMO014620	AEBP1	Low	High	-2.21363	0.000515818	0.00988896	Peptidases
PMO016908	HLA-DPB1	Low	High	-2.70407	1.51e-06	0.000144395	Phagosome
PMO002517	PSMG2	Low	High	1.74716	8.68e-06	0.000534037	Proteasome
PMO009502	RNH1	Low	High	1.86072	1.72e-05	0.000892271	ribonuclease inhibitor
PMO001573	SLC46A3	Low	High	2.65759	7.14e-09	2.29e-06	Folate transporter
PMO008879	MTF2	Low	High	1.94651	3.38e-06	0.000273799	Zinc finger
PMO013733	SNX16	Low	High	2.14603	8.14e-06	0.00050886	sorting nexin
PMO007920	C7orf55	Low	High	-1.87517	1.95e-06	0.00017593	Spliceosome
PMO014434	CLEC3B	Low	High	-1.86961	6.23e-06	0.000417781	Lectins
PMO001054	C10orf71	Low	High	2.12335	0.000471389	0.00943735
PMO003681	C12orf73	Low	High	-1.63704	8.97e-06	0.000547248
PMO012657	C16orf70	Low	High	1.81051	5.3e-07	6.31e-05
PMO006936	CCDC50	Low	High	-2.19048	6.05e-06	0.00040988
PMO002051	FAM162A	Low	High	-1.54135	1.14e-05	0.00065084
PMO010439	METTL7A	Low	High	-2.34873	4.75e-08	8.99e-06
PMO004197	MPEG1	Low	High	-1.74674	0.00043822	0.00900975
PMO006436	MYOZ3	Low	High	-2.08099	3.34e-09	1.54e-06
PMO000125	PITPNC1	Low	High	-1.93929	0.000159922	0.00468406
PMO001829	PM20D2	Low	High	1.88178	5.6e-05	0.00222173
PMO011958	RSAD1	Low	High	-1.71807	7.2e-05	0.00257683
PMO003423	SUCO	Low	High	2.58547	2.45e-09	1.38e-06
PMO001090	TMEM180	Low	High	1.91469	4.68e-07	5.74e-05
PMO005865	XIRP1	Low	High	2.87038	0.000354197	0.00783412
Non-annotated
Up-regulated:24
Down-regulated:6
PMO013620		Low	High	-3.89608	2.33e-11	3.44e-08
PMO006219		Low	High	-2.30237	2.34e-10	1.72e-07
PMO014310		Low	High	-2.33134	3.72e-09	1.61e-06
PMO005560		Low	High	2.71096	4.42e-09	1.81e-06
PMO010943		Low	High	-2.66092	2.06e-08	4.89e-06
PMO015589		Low	High	-2.34324	2.34e-07	3.26e-05
PMO010710		Low	High	-1.91465	9.44e-07	0.0001044
PMO000911		Low	High	2.02128	1.16e-06	0.000124056
PMO016075		Low	High	-1.82244	1.45e-06	0.000141163
PMO009488		Low	High	-2.44307	1.28e-06	0.000132925
PMO007784		Low	High	2.10837	2.17e-06	0.00018855
PMO004615		Low	High	-1.80716	3.31e-06	0.000271692
PMO011603		Low	High	1.8221	3.54e-06	0.000283878
PMO012826		Low	High	-1.95778	7.18e-06	0.000468968
PMO002323		Low	High	-1.84035	7.26e-06	0.000469959
PMO011718		Low	High	-2.27886	7.81e-06	0.000492494
PMO011437		Low	High	-1.89129	1.06e-05	0.000624014
PMO012825		Low	High	-1.83847	1.28e-05	0.00072509
PMO016546		Low	High	2.23014	1.56e-05	0.000839168
PMO001925		Low	High	3.17709	1.61e-05	0.000856681
PMO009717		Low	High	-3.14768	1.7e-05	0.000889419
PMO000338		Low	High	-2.24464	2.32e-05	0.00112813
PMO004670		Low	High	-2.13507	2.47e-05	0.00118566
PMO008555		Low	High	-1.91432	2.77e-05	0.00128714
PMO006900		Low	High	-2.26923	4.06e-05	0.00173252
PMO006045		Low	High	-1.67652	9.12e-05	0.00308924
PMO014895		Low	High	-1.90696	0.000146968	0.00439179
PMO007105		Low	High	-1.89998	0.000234682	0.00599373
PMO011090		Low	High	-2.80896	0.000352708	0.00783412
PMO016777		Low	High	-2.62195	0.000426854	0.00882524
